# Supplementary material for: Secondary Atomization and Micro-Explosion Effect Induced by Surfactant and Nanoparticles on Enhancing the Combustion Performance of Al/JP-10/OA Nanofluid Fuel
Source: Molecules. 2024 Apr 16;29(8):1806. doi: 10.3390/molecules29081806 (PMC11052281; doi:10.3390/molecules29081806)
Supplement: Supplementary file 1 [file molecules-29-01806-s001.zip]

Archive with 10 entries (10 files):
- Video S1 in SI Pure JP-10.mp4
- Video S10 in SI JP-10 + OA+ Al 5.0.mp4
- Video S2 in SI JP-10 + OA 0.2.mp4
- Video S3 in SI JP-10 + OA 2.0.mp4
- Video S4 in SI JP-10 + OA 12.5.mp4
- Video S5 in SI JP-10 + Al 0.1.mp4
- Video S6 in SI JP-10 + Al 1.0.mp4
- Video S7 in SI JP-10 + Al 5.0.mp4
- Video S8 in SI JP-10 + OA + Al 0.1.mp4
- Video S9 in SI JP-10 + OA+ Al 1.0.mp4
